# Supplementary material for: Alpha-synuclein and tau are abundantly expressed in the ENS of the human appendix and monkey cecum
Source: PLoS One. 2022 Jun 10;17(6):e0269190. doi: 10.1371/journal.pone.0269190 (PMC9187115; doi:10.1371/journal.pone.0269190)
Supplement: S1 Table — The following tables are included: (A) Appendix and Cecum perimeter, (B) Appendix and Cecum diameter, (C) GI layer thickness, (D) Number for Peyer’s Patches, (E) Area of Peyer’s Patches, (F) α-Syn GI Layer OD and %AAT, (G) α-Syn Ganglia OD and %AAT, (H) P-α-syn Ganglia OD and %AAT, (I) Tau GI Layer OD and %AAT, (J) Tau Ganglia OD and %AAT, (K) P-tau Ganglia OD and %AAT. (XLSX) [file pone.0269190.s001.xlsx]

## Sheet: (A)Appendix and Cecum Perimeter
	Subject ID	Weight (kg)	Perimeter	Perimeter Corrected
	Common Marmoset
	cj1	0.31	18.0615	58.2629
	cj2	0.41	21.308	51.9707
	cj3	0.42	26.061	62.05
	cj4	0.38	19.791	52.0816
	Rhesus Macaque
	rh1	15.25	61.964	4.06321
	rh2	14.49	51.1165	3.52771
	rh3	9.7	82.997	8.55639
	Human
	h1	75	20.3485	0.271313
	h2	75	21.233	0.283107
	h3	75	22.281	0.29708

## Sheet: (B) Appendix and Cecum Diameter
	Subject ID	Weight (kg)	Diameter	Diameter Corrected
	Common Marmoset
	cj1	0.31	5.0015	16.1339
	cj2	0.41	4.8815	11.9061
	cj3	0.42	7.281	17.3357
	cj4	0.38	6.163	16.2184
	Rhesus Macaque
	rh1	15.25	19.825	1.3
	rh2	14.49	14.861	1.0256
	rh3	9.7	20.0495	2.06696
	Human
	h1	75	5.74	0.0765333
	h2	75	6.3395	0.0845267
	h3	75	6.822	0.09096

## Sheet: (C) GI Layer Thickness
	Subject ID	Weight (kg)	Muscularis Externa Thickness	Muscularis Externa Thickness Corrected	Mucosa Thickness	Mucosa Thickness Corrected
	Common Marmoset
	cj1	0.31	0.5865	1.89194	0.591	1.90645
	cj2	0.41	0.512	1.24878	0.412	1.00488
	cj3	0.42	0.411	0.978571	0.246	0.585714
	cj4	0.38	0.184	0.484211	0.4345
	Rhesus Macaque
	rh1	15.25	0.836	0.0548197	2.085	0.136721
	rh2	14.49	0.51175	0.0353175	1.07075	0.0738958
	rh3	9.7	0.7285	0.0751031	1.3075	0.134794
	Human
	h1	75	0.77	0.0102667	0.8555	0.0114067
	h2	75	1.289	0.0171867	1.333	0.0177733
	h3	75	1.9765	0.0263533	1.0705	0.0142733

## Sheet: (D) Number of Peyer's Patches
	Subject ID	Weight (kg)	Peyer's Patch Number	Peyer's Patch Number Corrected
	Common Marmoset
	cj1	0.31	5	16.129
	cj2	0.41	4	9.7561
	cj3	0.42	6	14.2857
	cj4	0.38	4	10.5263
	Rhesus Macaque
	rh1	15.25	10	0.655738
	rh2	14.49	4	0.276052
	rh3	9.7	7	0.721649
	Human
	h1	75	5	0.0666667
	h2	75	6	0.08
	h3	75	6	0.08

## Sheet: (E) Area of Peyer's Patches
	Subject ID	Weight (kg)	Peyer's Patch area (mm2)	Peyer's Patch area corrected
	Common Marmoset
	cj1	0.31	0.6	1.93548
	cj2	0.41	0.52	1.26829
	cj3	0.42	3.93	9.35714
	cj4	0.38	0.37	0.973684
	Rhesus Macaque
	rh1	15.25	1.61	0.105574
	rh2	14.49	0.86	0.0593513
	rh3	9.7	2	0.206186
	Human
	h1	75	1.56	0.0208
	h2	75	0.99	0.0132
	h3	75	1.23	0.0164

## Sheet: (F) α-Syn GI Layer OD and %AAT
	Animal	Level	mean OD in ROI	%Area above threshold in ROI	mean OD	mean %AAT		Animal	Level	mean OD in ROI	%Area above threshold in ROI	mean OD	mean %AAT		Animal	Level	mean OD in ROI	%Area above threshold in ROI	mean OD	mean %AAT
	cj1	Inner circular	0.598	1.093	0.57125	0.883		rh1	Inner circular	0.584	6.425	0.575	2.83825		h1	Inner circular	0.559	10.181	0.5605	14.6092
	cj1	Inner circular	0.546	0.878				rh1	Inner circular	0.591	2.567				h1	Inner circular	0.554	16.933
	cj1	Inner circular	0.553	0.415				rh1	Inner circular	0.561	1.272				h1	Inner circular	0.579	19.918
	cj1	Inner circular	0.588	1.146				rh1	Inner circular	0.564	1.089				h1	Inner circular	0.55	11.405
	cj1	Mucosa	0.579	2.376	0.596	2.3045		rh1	Mucosa	0.514	1.298	0.55975	3.14		h1	Mucosa	0.618	16.184	0.61325	9.43425
	cj1	Mucosa	0.607	2.471				rh1	Mucosa	0.627	6.655				h1	Mucosa	0.591	7.392
	cj1	Mucosa	0.602	1.623				rh1	Mucosa	0.558	3.515				h1	Mucosa	0.625	4.758
	cj1	Mucosa	0.596	2.748				rh1	Mucosa	0.54	1.092				h1	Mucosa	0.619	9.403
	cj1	Outer longitudinal	0.617	2.264	0.63275	2.04675		rh1	Outer longitudinal	0.611	5.28	0.5845	2.63075		h1	Outer longitudinal	0.645	3.129	0.656	3.45775
	cj1	Outer longitudinal	0.611	0.818				rh1	Outer longitudinal	0.601	2.166				h1	Outer longitudinal	0.661	3.372
	cj1	Outer longitudinal	0.601	2.18				rh1	Outer longitudinal	0.575	1.639				h1	Outer longitudinal	0.68	4.285
	cj1	Outer longitudinal	0.702	2.925				rh1	Outer longitudinal	0.551	1.438				h1	Outer longitudinal	0.638	3.045
	cj2	Inner circular	0.603	1.846	0.38525	3.56625		rh2	Inner circular	0.625	5.134	0.5785	3.3505		h2	Inner circular	0.603	16.465	0.585	18.9145
	cj2	Inner circular	0.111	2.746				rh2	Inner circular	0.588	3.687				h2	Inner circular	0.581	21.278
	cj2	Inner circular	0.139	5.506				rh2	Inner circular	0.567	2.351				h2	Inner circular	0.579	18.916
	cj2	Inner circular	0.688	4.167				rh2	Inner circular	0.534	2.23				h2	Inner circular	0.577	18.999
	cj2	Mucosa	0.146	5.557	0.48175	4.81925		rh2	Mucosa	0.572	1.022	0.576	1.80725		h2	Mucosa	0.613	10.738	0.62725	13.1322
	cj2	Mucosa	0.591	4.996				rh2	Mucosa	0.578	2.08				h2	Mucosa	0.662	18.576
	cj2	Mucosa	0.592	3.617				rh2	Mucosa	0.583	2.091				h2	Mucosa	0.628	10.968
	cj2	Mucosa	0.598	5.107				rh2	Mucosa	0.571	2.036				h2	Mucosa	0.606	12.247
	cj2	Outer longitudinal	0.623	1.621	0.6235	2.58475		rh2	Outer longitudinal	0.64	3.172	0.58275	1.59475		h2	Outer longitudinal	0.658	5.971	0.66275	7.8115
	cj2	Outer longitudinal	0.607	1.202				rh2	Outer longitudinal	0.62	1.837				h2	Outer longitudinal	0.641	10.306
	cj2	Outer longitudinal	0.652	4.847				rh2	Outer longitudinal	0.551	0.898				h2	Outer longitudinal	0.679	9.609
	cj2	Outer longitudinal	0.612	2.669				rh2	Outer longitudinal	0.52	0.472				h2	Outer longitudinal	0.673	5.36
	cj3	Inner circular	0.551	0.999	0.5905	2.341		rh3	Inner circular	0.686	7.33	0.6655	6.5605		h3	Inner circular	0.62	11.933	0.55475	7.16075
	cj3	Inner circular	0.66	3.366				rh3	Inner circular	0.7	2.94				h3	Inner circular	0.556	7.094
	cj3	Inner circular	0.583	2.051				rh3	Inner circular	0.597	3.782				h3	Inner circular	0.52	5.075
	cj3	Inner circular	0.568	2.948				rh3	Inner circular	0.679	12.19				h3	Inner circular	0.523	4.541
	cj3	Mucosa	0.555	1.838	0.57375	2.371		rh3	Mucosa	0.635	3.463	0.611	4.06275		h3	Mucosa	0.54	6.583	0.55475	9.122
	cj3	Mucosa	0.56	1.91				rh3	Mucosa	0.596	3.616				h3	Mucosa	0.542	5.39
	cj3	Mucosa	0.616	3.321				rh3	Mucosa	0.582	4.018				h3	Mucosa	0.607	19.716
	cj3	Mucosa	0.564	2.415				rh3	Mucosa	0.631	5.154				h3	Mucosa	0.53	4.799
	cj3	Outer longitudinal	0.62	1.837	0.639	2.2745		rh3	Outer longitudinal	0.758	4.753	0.74525	3.3555		h3	Outer longitudinal	0.574	6.38	0.55175	4.62675
	cj3	Outer longitudinal	0.579	0.928				rh3	Outer longitudinal	0.756	2.976				h3	Outer longitudinal	0.538	3.252
	cj3	Outer longitudinal	0.658	3.427				rh3	Outer longitudinal	0.713	2.004				h3	Outer longitudinal	0.569	2.759
	cj3	Outer longitudinal	0.699	2.906				rh3	Outer longitudinal	0.754	3.689				h3	Outer longitudinal	0.526	6.116
	cj4	Inner circular	0.602	1.52	0.68225	3.029
	cj4	Inner circular	0.722	3.625
	cj4	Inner circular	0.704	3.384
	cj4	Inner circular	0.701	3.587
	cj4	Mucosa	0.703	5.528	0.687	4.84
	cj4	Mucosa	0.681	4.192
	cj4	Mucosa	0.651	4.134
	cj4	Mucosa	0.713	5.506
	cj4	Outer longitudinal	0.57	1.358	0.6725	2.945
	cj4	Outer longitudinal	0.695	3.334
	cj4	Outer longitudinal	0.693	2.102
	cj4	Outer longitudinal	0.732	4.986

## Sheet: (G) α-Syn Ganglia OD and %AAT  
	Animal	Type	mean OD in ROI	%Area above threshold in ROI	mean OD	mean %AAT		Animal	Level	mean OD in ROI	%Area above threshold in ROI	mean OD	mean %AAT		Animal	Level	mean OD in ROI	%Area above threshold in ROI	mean OD	mean %AAT
	cj3	ganglion	1.116	83.412	0.8785	65.94		rh2	ganglion	0.853	68.765	0.91025	73.3834		h1	ganglion	0.753	66.645	0.753833	64.5134
	cj3	ganglion	0.943	78.114	0.113675	11.372		rh2	ganglion	0.706	54.496	0.119981	9.61163		h1	ganglion	0.658	44.676	0.0812021	15.3838
	cj3	ganglion	0.839	73.308	0.06563	6.56561		rh2	ganglion	0.787	59.197	0.0692712	5.54928		h1	ganglion	0.643	34.869	0.0468821	8.88181
	cj3	ganglion	0.849	59.811				rh2	ganglion	0.896	72.837				h1	ganglion	0.652	41.834
	cj3	ganglion	0.696	48.416				rh2	ganglion	0.886	78.995				h1	ganglion	0.825	73.115
	cj3	ganglion	0.742	48.97				rh2	ganglion	0.899	73.857				h1	ganglion	0.829	68.328
	cj3	ganglion	0.756	55.3				rh2	ganglion	0.851	79.292				h1	ganglion	0.87	80.317
	cj3	ganglion	0.89	61.841				rh2	ganglion	1.092	88.222				h1	ganglion	0.778	77.199
	cj3	ganglion	0.908	64.421				rh2	ganglion	1.117	80.424				h1	ganglion	0.677	69.97
	cj3	ganglion	0.909	69.111				rh2	ganglion	1.039	82.233				h1	ganglion	0.811	73.915
	cj3	ganglion	0.968	73.848				rh2	ganglion	0.922	68.707				h1	ganglion	0.829	78.462
	cj3	ganglion	0.926	74.728				rh2	ganglion	0.875	73.576				h1	ganglion	0.721	64.831
	cj1	ganglion	1.085	77.369	1.1215	81.8826		rh1	ganglion	0.942	79.628	0.948583	68.8134		h2	ganglion	0.907	88.996	0.897083	84.0161
	cj1	ganglion	1.327	92.959	0.134691	9.92029		rh1	ganglion	0.905	82.484	0.199558	31.2216		h2	ganglion	0.712	69.776	0.142158	10.9736
	cj1	ganglion	1.376	92.548	0.0777636	5.72748		rh1	ganglion	0.963	83.307	0.115215	18.0258		h2	ganglion	0.684	66.657	0.0820752	6.33564
	cj1	ganglion	1.199	92.649				rh1	ganglion	1.073	86.15				h2	ganglion	0.942	91.572
	cj1	ganglion	0.999	69.826				rh1	ganglion	1.172	86.637				h2	ganglion	1.023	94.213
	cj1	ganglion	0.967	68.014				rh1	ganglion	1.039	82.378				h2	ganglion	0.746	78.998
	cj1	ganglion	0.948	68.2				rh1	ganglion	1.149	88.823				h2	ganglion	1.085	95.78
	cj1	ganglion	1.061	85.553				rh1	ganglion	1.06	87.405				h2	ganglion	1.136	97.031
	cj1	ganglion	1.094	77.756				rh1	ganglion	1.129	89.426				h2	ganglion	0.929	91.475
	cj1	ganglion	1.177	87.183				rh1	ganglion	0.586	2.834				h2	ganglion	0.81	71.254
	cj1	ganglion	1.178	92.457				rh1	ganglion	0.637	10.925				h2	ganglion	0.875	75.409
	cj1	ganglion	1.047	78.077				rh1	ganglion	0.728	45.764				h2	ganglion	0.916	87.032
	cj4	ganglion	1.379	95.609	1.32742	92.8377		rh3	ganglion	1.216	87.778	1.22542	89.5566		h3	ganglion	1.147	91.293	1.006	75.9359
	cj4	ganglion	1.392	96.41	0.0911477	3.56006		rh3	ganglion	1.132	86.349	0.181863	8.2904		h3	ganglion	1.16	80.944	0.20628	18.1657
	cj4	ganglion	1.392	97.045	0.0526241	2.0554		rh3	ganglion	0.781	65.909	0.104999	4.78647		h3	ganglion	1.11	85.725	0.119096	10.488
	cj4	ganglion	1.372	87.53				rh3	ganglion	1.222	89.516				h3	ganglion	1.237	87.769
	cj4	ganglion	1.287	95.907				rh3	ganglion	1.274	90.823				h3	ganglion	1.256	83.679
	cj4	ganglion	1.169	86.67				rh3	ganglion	1.214	94.08				h3	ganglion	1.212	82.941
	cj4	ganglion	1.308	95.245				rh3	ganglion	1.415	94.622				h3	ganglion	0.725	76.619
	cj4	ganglion	1.189	91.427				rh3	ganglion	1.34	95.705				h3	ganglion	0.898	81.424
	cj4	ganglion	1.401	91.269				rh3	ganglion	1.537	98.897				h3	ganglion	0.946	82.176
	cj4	ganglion	1.372	93.281				rh3	ganglion	1.24	88.382				h3	ganglion	0.729	61.152
	cj4	ganglion	1.223	89.264				rh3	ganglion	1.197	90.067				h3	ganglion	0.727	23.671
	cj4	ganglion	1.445	94.395				rh3	ganglion	1.137	92.551				h3	ganglion	0.925	73.838
	cj2	ganglion	0.874	71.99	0.987833	80.2607
	cj2	ganglion	0.889	73.937	0.102625	6.70633
	cj2	ganglion	0.976	77.467	0.0592508	3.8719
	cj2	ganglion	1.175	87.931
	cj2	ganglion	1.119	89.522
	cj2	ganglion	1.117	84.479
	cj2	ganglion	1.049	89.08
	cj2	ganglion	0.967	85.189
	cj2	ganglion	0.909	75.656
	cj2	ganglion	0.923	72.333
	cj2	ganglion	0.894	74.804
	cj2	ganglion	0.962	80.741

## Sheet: (H) P-α-syn Ganglia OD %AAT 
	Animal	Type	mean OD in ROI	%Area above threshold in ROI	mean OD	mean %AAT		Animal	Type	mean OD in ROI	%Area above threshold in ROI	mean OD	mean %AAT		Animal	Type	mean OD in ROI	%Area above threshold in ROI	mean OD	mean %AAT
	cj1	Ganglion	0.169	7.622	0.171	8.13792		rh1	Ganglion	0.204	9.581	0.19775	7.85533		h1	Ganglion	0.176	3.026	0.1955	8.49342
	cj1	Ganglion	0.17	0.843	0.00598483	8.20024		rh1	Ganglion	0.196	9.187	0.0167176	3.71082		h1	Ganglion	0.208	10.033	0.0102292	6.46287
	cj1	Ganglion	0.167	2.164	0.00345534	4.73441		rh1	Ganglion	0.195	4.4	0.0096519	2.14244		h1	Ganglion	0.19	5.24	0.00590583	3.73134
	cj1	Ganglion	0.167	13.392				rh1	Ganglion	0.201	13.786				h1	Ganglion	0.184	1.461
	cj1	Ganglion	0.168	3.788				rh1	Ganglion	0.22	13.045				h1	Ganglion	0.194	9.354
	cj1	Ganglion	0.179	18.011				rh1	Ganglion	0.217	4.538				h1	Ganglion	0.197	13.029
	cj1	Ganglion	0.173	4.953				rh1	Ganglion	0.161	2.807				h1	Ganglion	0.198	4.602
	cj1	Ganglion	0.175	27.08				rh1	Ganglion	0.181	4.566				h1	Ganglion	0.201	3.751
	cj1	Ganglion	0.173	6.137				rh1	Ganglion	0.19	10.566				h1	Ganglion	0.198	6.458
	cj1	Ganglion	0.167	0.627				rh1	Ganglion	0.191	4.447				h1	Ganglion	0.186	4.114
	cj1	Ganglion	0.161	0.523				rh1	Ganglion	0.199	7.078				h1	Ganglion	0.202	20.636
	cj1	Ganglion	0.183	12.515				rh1	Ganglion	0.218	10.263				h1	Ganglion	0.212	20.217
	cj2	Ganglion	0.187	24.888	0.18425	12.7338		rh2	Ganglion	0.203	1.19	0.194833	2.75467		h2	Ganglion	0.17	0.821	0.184417	3.30033
	cj2	Ganglion	0.188	13.397	0.0146481	9.41811		rh2	Ganglion	0.191	1.191	0.0178164	2.26308		h2	Ganglion	0.211	1.076	0.0150904	2.79094
	cj2	Ganglion	0.189	14.217	0.00845711	5.43755		rh2	Ganglion	0.186	0.329	0.0102863	1.30659		h2	Ganglion	0.172	1.38	0.00871244	1.61135
	cj2	Ganglion	0.202	10.897				rh2	Ganglion	0.189	1.546				h2	Ganglion	0.195	2.419
	cj2	Ganglion	0.179	4.074				rh2	Ganglion	0.213	2.554				h2	Ganglion	0.189	3.009
	cj2	Ganglion	0.21	20.901				rh2	Ganglion	0.203	2.85				h2	Ganglion	0.174	4.035
	cj2	Ganglion	0.19	15.466				rh2	Ganglion	0.235	2.748				h2	Ganglion	0.185	0.927
	cj2	Ganglion	0.188	23.219				rh2	Ganglion	0.196	2.504				h2	Ganglion	0.17	4.696
	cj2	Ganglion	0.169	0.596				rh2	Ganglion	0.199	7.331				h2	Ganglion	0.188	4.173
	cj2	Ganglion	0.169	0.455				rh2	Ganglion	0.176	0.638				h2	Ganglion	0.179	2.261
	cj2	Ganglion	0.156	0.848				rh2	Ganglion	0.172	7.047				h2	Ganglion	0.169	3.77
	cj2	Ganglion	0.184	23.847				rh2	Ganglion	0.175	3.128				h2	Ganglion	0.211	11.037
	cj3	Ganglion	0.19	9.064	0.184417	7.64175		rh3	Ganglion	0.193	4.968	0.180333	2.82567		h3	Ganglion	0.183	4.497	0.2315	13.7058
	cj3	Ganglion	0.174	3.674	0.00785619	7.79545		rh3	Ganglion	0.193	8.396	0.0136471	2.14055		h3	Ganglion	0.25	10.788	0.0413818	16.7074
	cj3	Ganglion	0.185	2.162	0.00453577	4.5007		rh3	Ganglion	0.169	2.79	0.00787914	1.23585		h3	Ganglion	0.195	4.906	0.0238918	9.64601
	cj3	Ganglion	0.18	7.646				rh3	Ganglion	0.169	2.233				h3	Ganglion	0.292	47.729
	cj3	Ganglion	0.186	8.11				rh3	Ganglion	0.185	2.702				h3	Ganglion	0.244	31.318
	cj3	Ganglion	0.195	29.615				rh3	Ganglion	0.173	3.931				h3	Ganglion	0.301	9.798
	cj3	Ganglion	0.19	7.396				rh3	Ganglion	0.177	2.224				h3	Ganglion	0.198	0.87
	cj3	Ganglion	0.185	2.525				rh3	Ganglion	0.21	1.863				h3	Ganglion	0.186	2.847
	cj3	Ganglion	0.19	2.533				rh3	Ganglion	0.171	0.868				h3	Ganglion	0.249	1.596
	cj3	Ganglion	0.168	1.226				rh3	Ganglion	0.186	2.041				h3	Ganglion	0.262	41.996
	cj3	Ganglion	0.179	4.343				rh3	Ganglion	0.177	1.388				h3	Ganglion	0.228	3.338
	cj3	Ganglion	0.191	13.407				rh3	Ganglion	0.161	0.504				h3	Ganglion	0.19	4.786
	cj4	Ganglion	0.18	10.607	0.199417	12.5926
	cj4	Ganglion	0.186	6.334	0.0298921	10.3176
	cj4	Ganglion	0.214	10.636	0.0172582	5.95688
	cj4	Ganglion	0.246	10.915
	cj4	Ganglion	0.249	30.458
	cj4	Ganglion	0.172	3.452
	cj4	Ganglion	0.177	7.103
	cj4	Ganglion	0.183	16.155
	cj4	Ganglion	0.227	34.969
	cj4	Ganglion	0.159	3.372
	cj4	Ganglion	0.216	13.91
	cj4	Ganglion	0.184	3.2

## Sheet: (I) Tau GI Layer OD and %AAT
	Animal	Level	mean OD in ROI	%Area above threshold in ROI	mean OD	mean %AAT		Animal	Level	mean OD in ROI	%Area above threshold in ROI	mean OD	mean %AAT		Animal	Level	mean OD in ROI	%Area above threshold in ROI	mean OD	mean %AAT
	cj1	Inner circular	0.221	0.826	0.22925	0.6895		rh1	Inner circular	0.232	5.459	0.23625	4.2415		h1	Inner circular	0.231	10.837	0.2345	9.95125
	cj1	Inner circular	0.189	0.203				rh1	Inner circular	0.241	5.08				h1	Inner circular	0.241	10.838
	cj1	Inner circular	0.232	0.895				rh1	Inner circular	0.227	4.013				h1	Inner circular	0.251	12.638
	cj1	Inner circular	0.275	0.834				rh1	Inner circular	0.245	2.414				h1	Inner circular	0.215	5.492
	cj1	Mucosa	0.199	0.622	0.21625	0.9375		rh1	Mucosa	0.224	2.741	0.22925	3.83475		h1	Mucosa	0.186	2.548	0.2235	6.25525
	cj1	Mucosa	0.228	1.337				rh1	Mucosa	0.235	4.063				h1	Mucosa	0.24	5.249
	cj1	Mucosa	0.224	1				rh1	Mucosa	0.239	4.549				h1	Mucosa	0.223	10.367
	cj1	Mucosa	0.214	0.791				rh1	Mucosa	0.219	3.986				h1	Mucosa	0.245	6.857
	cj1	Outer longitudinal	0.225	1.224	0.232	1.39		rh1	Outer longitudinal	0.252	2.851	0.25375	4.0745		h1	Outer longitudinal	0.24	2.321	0.23825	3.30325
	cj1	Outer longitudinal	0.215	2.348				rh1	Outer longitudinal	0.251	4.326				h1	Outer longitudinal	0.239	4.078
	cj1	Outer longitudinal	0.276	1.438				rh1	Outer longitudinal	0.241	3.657				h1	Outer longitudinal	0.221	1.82
	cj1	Outer longitudinal	0.212	0.55				rh1	Outer longitudinal	0.271	5.464				h1	Outer longitudinal	0.253	4.994
	cj2	Inner circular	0.242	1.614	0.227	2.20925		rh2	Inner circular	0.217	2.419	0.19775	1.616		h2	Inner circular	0.241	5.742	0.2475	6.83475
	cj2	Inner circular	0.206	0.78				rh2	Inner circular	0.204	2.941				h2	Inner circular	0.247	6.623
	cj2	Inner circular	0.25	4.52				rh2	Inner circular	0.184	0.505				h2	Inner circular	0.262	10.843
	cj2	Inner circular	0.21	1.923				rh2	Inner circular	0.186	0.599				h2	Inner circular	0.24	4.131
	cj2	Mucosa	0.218	3.56	0.21175	4.8775		rh2	Mucosa	0.198	0.839	0.21525	0.82225		h2	Mucosa	0.256	4.087	0.2565	5.2745
	cj2	Mucosa	0.213	6.014				rh2	Mucosa	0.254	0.751				h2	Mucosa	0.276	4.194
	cj2	Mucosa	0.212	7.229				rh2	Mucosa	0.22	1.128				h2	Mucosa	0.264	8.224
	cj2	Mucosa	0.204	2.707				rh2	Mucosa	0.189	0.571				h2	Mucosa	0.23	4.593
	cj2	Outer longitudinal	0.257	7.342	0.2375	4.2945		rh2	Outer longitudinal	0.202	0.323	0.207	0.7605		h2	Outer longitudinal	0.239	1.966	0.24425	1.856
	cj2	Outer longitudinal	0.24	2.873				rh2	Outer longitudinal	0.182	0.429				h2	Outer longitudinal	0.248	1.589
	cj2	Outer longitudinal	0.223	1.975				rh2	Outer longitudinal	0.223	1.046				h2	Outer longitudinal	0.255	2.285
	cj2	Outer longitudinal	0.23	4.988				rh2	Outer longitudinal	0.221	1.244				h2	Outer longitudinal	0.235	1.584
	cj3	Inner circular	0.221	0.774	0.2485	1.43275		rh3	Inner circular	0.218	4.276	0.23075	5.6725		h3	Inner circular	0.471	8.081	0.556	5.4255
	cj3	Inner circular	0.227	2.24				rh3	Inner circular	0.238	7.633				h3	Inner circular	0.595	4.463
	cj3	Inner circular	0.234	1.403				rh3	Inner circular	0.23	5.394				h3	Inner circular	0.549	6.623
	cj3	Inner circular	0.312	1.314				rh3	Inner circular	0.237	5.387				h3	Inner circular	0.609	2.535
	cj3	Mucosa	0.19	1.219	0.21375	1.68275		rh3	Mucosa	0.208	1.043	0.21	1.1195		h3	Mucosa	0.561	17.774	0.60925	13.3945
	cj3	Mucosa	0.214	1.909				rh3	Mucosa	0.221	1.908				h3	Mucosa	0.689	12.32
	cj3	Mucosa	0.225	1.429				rh3	Mucosa	0.2	0.492				h3	Mucosa	0.587	10.864
	cj3	Mucosa	0.226	2.174				rh3	Mucosa	0.211	1.035				h3	Mucosa	0.6	12.62
	cj3	Outer longitudinal	0.217	0.874	0.23225	1.0905		rh3	Outer longitudinal	0.26	2.818	0.2455	3.103		h3	Outer longitudinal	0.54	1.792	0.50575	2.52475
	cj3	Outer longitudinal	0.279	2.203				rh3	Outer longitudinal	0.272	2.517				h3	Outer longitudinal	0.396	3.215
	cj3	Outer longitudinal	0.204	0.494				rh3	Outer longitudinal	0.234	5.455				h3	Outer longitudinal	0.424	1.494
	cj3	Outer longitudinal	0.229	0.791				rh3	Outer longitudinal	0.216	1.622				h3	Outer longitudinal	0.663	3.598
	cj4	Inner circular	0.231	1.464	0.217	1.55225
	cj4	Inner circular	0.211	1.099
	cj4	Inner circular	0.226	2.927
	cj4	Inner circular	0.2	0.719
	cj4	Mucosa	0.22	2.599	0.22	1.9075
	cj4	Mucosa	0.217	1.829
	cj4	Mucosa	0.218	1.495
	cj4	Mucosa	0.225	1.707
	cj4	Outer longitudinal	0.229	1.926	0.24025	2.38125
	cj4	Outer longitudinal	0.24	3.12
	cj4	Outer longitudinal	0.242	2.202
	cj4	Outer longitudinal	0.25	2.277

## Sheet: (J) Tau Ganglia OD and %AAT 
	Animal	Total area above of ROI (mm^2)	mean OD in ROI	%Area above threshold in ROI	mean OD	mean %AAT		Animal	Total area above of ROI (mm^2)	mean OD in ROI	%Area above threshold in ROI	mean OD	mean %AAT		Animal	Total area above of ROI (mm^2)	mean OD in ROI	%Area above threshold in ROI	mean OD	mean %AAT
	cj1	0.003	0.829	48.315	0.88825	59.8797		rh1	0.003	1.097	84.024	0.979167	70.6024		h1	0.001	0.881	69.659	1.0065	81.6333
	cj1	0.0004061	0.834	55.085	0.150502	16.5321		rh1	0.000668	0.967	71.349	0.113144	12.7958		h1	0.001	1.268	94.816	0.189044	10.3551
	cj1	0.002	0.879	44.982	0.0868925	9.54482		rh1	0.002	1.046	53.75	0.0653238	7.38768		h1	0.002	0.941	83.194	0.109145	5.97852
	cj1	0.0001555	0.605	24.055				rh1	0.0003682	1.064	74.13				h1	0.002	1.195	94.088
	cj1	0.002	0.978	59.237				rh1	0.000749	0.911	61				h1	0.002	0.906	77.907
	cj1	0.0004703	1.167	79.58				rh1	0.006	0.911	75.874				h1	0.001	1.19	88.254
	cj1	0.0003109	0.932	74.366				rh1	0.007	0.813	62.846				h1	0.003	1.016	84.234
	cj1	0.0002939	0.908	61.291				rh1	0.007	1.004	80.979				h1	0.002	0.898	66.696
	cj1	0.0004515	1.068	79.152				rh1	0.004	1.036	79.955				h1	0.001	0.851	79.523
	cj1	0.0003101	0.954	74.163				rh1	0.003	1.108	79.391				h1	0.001	0.743	65.581
	cj1	0.002	0.773	68.317				rh1	0.004	1.045	80.968				h1	0.002	0.866	81.563
	cj1	0.003	0.732	50.013				rh1	0.001	0.748	42.963				h1	0.001	1.323	94.085
	cj2	0.0006197	0.942	76.968	1.01092	77.1531		rh2	0.0002854	0.683	9.126	0.689667	32.9146		h2	0.002	1.145	90.209	1.17583	87.4289
	cj2	0.001	1.244	92.27	0.136396	11.3584		rh2	0.001	0.633	18.439	0.114467	14.7406		h2	0.001	1.221	84.817	0.111706	2.53267
	cj2	0.0001876	0.91	57.493	0.0787483	6.55779		rh2	0.0009287	0.607	15.406	0.0660878	8.51048		h2	0.003	1.177	89.312	0.0644938	1.46224
	cj2	0.005	1.092	84.868				rh2	0.0008246	0.648	34.308				h2	0.002	1.207	88.517
	cj2	0.003	0.962	64.801				rh2	0.004	0.799	50.943				h2	0.002	1.102	85.088
	cj2	0.004	0.953	59.755				rh2	0.001	0.699	51.139				h2	0.002	1.136	86.925
	cj2	0.002	1.263	89.411				rh2	0.0005831	0.972	38.929				h2	0.001	1.248	88.454
	cj2	0.005	0.901	80.084				rh2	0.002	0.682	43.47				h2	0.003	1.463	91.972
	cj2	0.006	0.93	78.798				rh2	0.004	0.781	50.97				h2	0.005	1.196	86.775
	cj2	0.0007334	0.986	82.198				rh2	0.001	0.615	33.508				h2	0.005	1.02	87.089
	cj2	0.0005045	1.111	86.317				rh2	0.0003624	0.548	20.558				h2	0.004	1.126	87.388
	cj2	0.0004776	0.837	72.874				rh2	0.001	0.609	28.179				h2	0.004	1.069	82.601
	cj3	0.0001987	0.818	69.038	0.777417	56.1154		rh3	0.002	1.378	93.797	1.13733	84.5116		h3	0.003	1.111	88.93	1.19133	90.9314
	cj3	0.0002262	0.955	76.478	0.111045	15.3053		rh3	0.007	1.279	88.661	0.130522	5.94475		h3	0.002	1.294	91.538	0.082245	2.95211
	cj3	0.0001436	0.974	76.178	0.0641119	8.83651		rh3	0.006	1.096	89.13	0.0753567	3.4322		h3	0.005	1.138	91.977	0.0474842	1.7044
	cj3	0.003	0.803	64.525				rh3	0.002	1.036	87.675				h3	0.006	1.027	85.568
	cj3	0.005	0.758	55.135				rh3	0.002	1.094	84.768				h3	0.004	1.106	88.652
	cj3	0.008	0.771	54.121				rh3	0.002	0.978	75.932				h3	0.004	1.29	90.34
	cj3	0.001	0.604	33.507				rh3	0.001	1.271	90.6				h3	0.006	1.223	94.513
	cj3	0.004	0.687	41.174				rh3	0.003	0.96	76.259				h3	0.009	1.232	95.985
	cj3	0.002	0.639	50.608				rh3	0.002	1.089	77.449				h3	0.002	1.195	89.003
	cj3	0.0002503	0.804	57.05				rh3	0.004	1.064	83.517				h3	0.002	1.234	89.375
	cj3	0.001	0.714	30.284				rh3	0.002	1.152	79.96				h3	0.002	1.178	94.334
	cj3	0.0006794	0.802	65.287				rh3	0.007	1.251	86.391				h3	0.004	1.268	90.962
	cj4	0.0004092	0.787	58.454	0.9905	73.6629
	cj4	0.0003402	1.046	78.147	0.163953	11.0416
	cj4	0.002	0.975	72.165	0.0946584	6.37485
	cj4	0.0007178	1.09	79.03
	cj4	0.0008123	0.958	78.886
	cj4	0.002	0.882	64.932
	cj4	0.0002156	1.337	86.624
	cj4	0.0002258	1.094	87.493
	cj4	0.001	0.791	57.863
	cj4	0.0004019	0.784	58.419
	cj4	0.0003443	1.103	79.099
	cj4	0.0003746	1.039	82.843

[truncated: 1 more sheets: (K) P-tau Ganglia OD and %AAT]
